# Supplementary material for: What should be done to support the mental health of healthcare staff treating COVID-19 patients?
Source: Br J Psychiatry. 2020 May 19:1–3. doi: 10.1192/bjp.2020.109 (PMC7294074; doi:10.1192/bjp.2020.109)
Supplement: Supplementary file 1 [file S0007125020001099sup001.zip]

Archive with 6 entries (6 files):
- S0007125020001099sup001.pdf
- S0007125020001099sup002.pdf
- S0007125020001099sup003.pdf
- S0007125020001099sup004.pdf
- S0007125020001099sup005.pdf
- S0007125020001099sup006.pdf
